# Supplementary material for: Limonin Isolated From Pomelo Seed Antagonizes Aβ25-35-Mediated Neuron Injury via PI3K/AKT Signaling Pathway by Regulating Cell Apoptosis
Source: Front Nutr. 2022 May 12;9:879028. doi: 10.3389/fnut.2022.879028 (PMC9133815; doi:10.3389/fnut.2022.879028)
Supplement: Supplementary file 1 [file Data_Sheet_1.XLSX]

## Sheet: Sheet1
	Raw data figure2
	Relative proliferation rate (%)
		(a)	(b)	(c)	(d)	(e)
	Aβ25-35 (20 μm)	-	+	+	+	+
	Limonin (μg/mL)	-	-	12.5	25	30
	Repeat1	1.437	0.858	0.957	0.958	1.396
	Repeat2	1.509	0.788	0.925	1.116	1.308
	Repeat3	1.356	0.746	0.9	1.126	1.176
	Mean	1.434	0.797333	0.927333	1.06667	1.29333
	RSD	0.0765441	0.0565803	0.0285715	0.0942408	0.110731
	Proliferation Rate+RSD	100±5.34	55.6±3.95	64.67±1.99	74.38±6.57	90.19±7.72
	Morphological changes of PC12 cells with different treatments.
	(a) Control group			(b) Aβ25-35 group		(c) Aβ25-35 +12.5 μg/mL limonin group				(d) Aβ25-35 +25 μg/mL limonin group				(e) Aβ25-35 +50 μg/mL limonin group
	(a) Control group			(b) Aβ25-35 group		(c) Aβ25-35 +12.5 μg/mL limonin group				(d) Aβ25-35 +25 μg/mL limonin group				(e) Aβ25-35 +50 μg/mL limonin group
Repeat1
Repeat2
Repeat3
