# Supplementary material for: Limonin Isolated From Pomelo Seed Antagonizes Aβ25-35-Mediated Neuron Injury via PI3K/AKT Signaling Pathway by Regulating Cell Apoptosis
Source: Front Nutr. 2022 May 12;9:879028. doi: 10.3389/fnut.2022.879028 (PMC9133815; doi:10.3389/fnut.2022.879028)
Supplement: Supplementary file 2 [file Data_Sheet_2.XLSX]

## Sheet: Sheet1
	Raw data figure3
	LDH releaseed (%)
	Aβ25-35 (20 μm)	-	+	+	+	+
	Limonin (μg/mL)	-	-	12.5	25	30
	Repeat1	38.8889	248.148	212.963	177.778	85.1852
	Repeat2	16.6667	268.519	203.704	109.259	100
	Repeat3	46.2963	242.593	161.111	162.963	70.3704
	Mean+RSD	33.95±15.42	253.09±13.65	192.59±27.65	150±36.05	85.19±14.81
