# Supplementary material for: Limonin Isolated From Pomelo Seed Antagonizes Aβ25-35-Mediated Neuron Injury via PI3K/AKT Signaling Pathway by Regulating Cell Apoptosis
Source: Front Nutr. 2022 May 12;9:879028. doi: 10.3389/fnut.2022.879028 (PMC9133815; doi:10.3389/fnut.2022.879028)
Supplement: Supplementary file 3 [file Data_Sheet_3.XLSX]

## Sheet: Strength of Ca2+ (%)
	Raw data figure4
	Strength of Ca2+ (%)
		Control	Aβ25-35	Limonin 12.5	Limonin 25	Limonin 50
	Aβ25-35 (20 μm)	-	+	+	+	+
	Limonin (μg/mL)	-	-	12.5	25	30
	Repeat1	3.45	42.6	26.3	17.7	6.25
	Repeat2	3.09	38.3	25.1	18.6	6.36
	Repeat3	3.23	40.2	24.6	16.2	6.55
	Mean+RSD	3.26±0.18	40.37±2.15	25.33±0.87	17.5±1.21	6.39±0.15
	[Ca2+]i release
	Control group			Aβ25-35 group			Limonin 12.5 μg/mL group			Limonin 25 μg/mL group			Limonin 50 μg/mL group
	Control group			Aβ25-35 group			Limonin 12.5 μg/mL group			Limonin 25 μg/mL group			Limonin 50 μg/mL group
Repeat1
Repeat2
Repeat3

## Sheet: Strength of ROS (%)
	Raw data figure4
	Strength of ROS (%)
		Control	Aβ25-35	Limonin 12.5	Limonin 25	Limonin 50
	Aβ25-35 (20 μm)	-	+	+	+	+
	Limonin (μg/mL)	-	-	12.5	25	30
	Repeat1	408	2874	2251	1484	745
	Repeat2	408	3006	2248	1583	808
	Repeat3	408	2707	2292	1514	787
	Mean+RSD	408±0	2862.33±149.84	2263.67±24.58	1527±50.76	780±32.08
	Reactive oxygen species (ROS) levels
	Control group			Aβ25-35 group		Limonin 12.5 μg/mL group			Limonin 25 μg/mL group				Limonin 50 μg/mL group
	Control group			Aβ25-35 group		Limonin 12.5 μg/mL group			Limonin 25 μg/mL group				Limonin 50 μg/mL group
Repeat1
Repeat2
Repeat3

## Sheet: Strength of MMP (%)
	Raw data figure4
	Strength of MMP (%)
		Control	Aβ25-35	Limonin 12.5	Limonin 25	Limonin 50
	Aβ25-35 (20 μm)	-	+	+	+	+
	Limonin (μg/mL)	-	-	12.5	25	30
	Repeat1	2.77	38.6	30.5	15.8	8.29
	Repeat2	2.13	40.9	31.6	17.1	7.97
	Repeat3	3.15	43.6	29.1	16.4	8.66
	Mean+RSD	2.68±0.52	41.03±2.5	30.4±1.25	16.43±0.65	8.31±0.35
	Mitochondrial membrane potential (MMP)
	Control group			Aβ25-35 group		Limonin 12.5 μg/mL group			Limonin 25 μg/mL group				Limonin 50 μg/mL group
	Control group			Aβ25-35 group		Limonin 12.5 μg/mL group			Limonin 25 μg/mL group				Limonin 50 μg/mL group
Repeat1
Repeat2
Repeat3

## Sheet: Strength of Apoptosis (%)
	Raw data figure4
	Strength of Apoptosis (%)
		Control	Aβ25-35	Limonin 12.5	Limonin 25	Limonin 50
	Aβ25-35 (20 μm)	-	+	+	+	+
	Limonin (μg/mL)	-	-	12.5	25	30
	Repeat1	4.85	42.5	31.7	20.63	9.66
	Repeat2	5.23	41.4	32.8	22.31	10.29
	Repeat3	5.7	38.9	33.8	19.58	9.4
	Mean+RSD	5.26±0.43	40.93±1.84	32.77±1.05	20.84±1.38	9.78±0.46
	Apoptosis
	Control group			Aβ25-35 group		Limonin 12.5 μg/mL group			Limonin 25 μg/mL group				Limonin 50 μg/mL group
	Control group			Aβ25-35 group		Limonin 12.5 μg/mL group			Limonin 25 μg/mL group				Limonin 50 μg/mL group
Repeat1
Repeat2
Repeat3
