# Supplementary material for: Limonin Isolated From Pomelo Seed Antagonizes Aβ25-35-Mediated Neuron Injury via PI3K/AKT Signaling Pathway by Regulating Cell Apoptosis
Source: Front Nutr. 2022 May 12;9:879028. doi: 10.3389/fnut.2022.879028 (PMC9133815; doi:10.3389/fnut.2022.879028)
Supplement: Supplementary file 4 [file Data_Sheet_4.XLSX]

## Sheet: Sheet1
		Raw data figure5
		WB-Bax		WB-Bcl-2		WB-Cleaved caspase3				WB-β-Actin
		Gray value
		Groups	Aβ25-35 (20 μm)	-	+	+	+	+	+	+
			Limonin (μg/mL)	-	-	12.5	25	50	-	50
			LY294002 (20 μM)	-	-	-	-	-	+	+
		Repeat1	Bcl-2	394200	99456	224068	275008	341900	24759	263040
			Bax	74520	332736	298016	223520	163584	398056	211500
			Cleaved caspase3	38700	273930	227316	193452	93886	363660	176984
			β-Actin	690606	686343	698080	684581	682300	694930	689980
		Repeat2	Bcl-2	439971	114156	263139	324160	403040	50490	319990
			Bax	95480	351756	290160	213334	145080	412084	200928
			Cleaved caspase3	60060	283093	250500	209664	92070	415412	210000
			β-Actin	713336	703890	713720	715512	712976	707868	713280
		Repeat3	Bcl-2	411756	105075	242110	311520	377600	80348	309986
			Bax	35880	294624	251100	185472	93366	354650	185472
			Cleaved caspase3	40500	232830	188688	158508	75350	373428	153016
			β-Actin	642540	650720	662823	665328	650151	668616	667056
		Gray ratio value
		Groups	Aβ25-35 (20 μm)	-	+	+	+	+	+	+
			Limonin (μg/mL)	-	-	12.5	25	50	-	50
			LY294002 (20 μM)	-	-	-	-	-	+	+
		Repeat1	Bcl-2/β-Actin	0.570803	0.144907	0.320978	0.401717	0.501099	0.035628	0.381228
			Bax/β-Actin	0.107905	0.484796	0.426908	0.326506	0.239754	0.5728	0.306531
			Cleaved caspase3/β-Actin	0.0560377	0.399115	0.32563	0.282585	0.137602	0.523305	0.256506
		Repeat2	Bcl-2/β-Actin	0.616779	0.162179	0.368687	0.453046	0.565293	0.0713269	0.448618
			Bax/β-Actin	0.13385	0.499731	0.406546	0.298156	0.203485	0.582148	0.281696
			Cleaved caspase3/β-Actin	0.0841959	0.402184	0.350978	0.293027	0.129135	0.58685	0.294415
		Repeat3	Bcl-2/β-Actin	0.640825	0.161475	0.365271	0.46822	0.580788	0.120171	0.464708
			Bax/β-Actin	0.0558409	0.452766	0.378834	0.278768	0.143607	0.530424	0.278046
			Cleaved caspase3/β-Actin	0.0630311	0.357804	0.284673	0.23824	0.115896	0.558509	0.22939
		Mean+RSD	Bcl-2/β-Actin	0.61±0.04	0.16±0.01	0.35±0.03	0.44±0.03	0.55±0.04	0.08±0.04	0.43±0.04
			Bax/β-Actin	0.1±0.04	0.48±0.02	0.4±0.02	0.3±0.02	0.2±0.05	0.56±0.03	0.29±0.02
			Cleaved caspase3/β-Actin	0.07±0.01	0.39±0.02	0.32±0.03	0.27±0.03	0.13±0.01	0.56±0.03	0.26±0.03
		WB-Akt			WB-ρ-Akt			WB-β-Actin
		Gray value
		Groups	Aβ25-35 (20 μm)	-	+	+	+	+	+	+
			Limonin (μg/mL)	-	-	12.5	25	50	-	50
			LY294002 (20 μM)	-	-	-	-	-	+	+
		Repeat1	P-AKT	327332	61616	103194	168000	255486	15776	154544
			AKT	464608	475120	489440	486096	466456	474535	461980
			β-Actin	614787	606050	602448	615863	599980	611928	598144
		Repeat2	P-AKT	327332	61616	103194	168000	255486	15776	154544
			AKT	430023	445456	452196	443360	453320	456416	430074
			β-Actin	625648	630552	633916	620512	625488	621470	618920
		Repeat3	P-AKT	289308	49799	96096	145152	234432	13068	145064
			AKT	456330	460590	449425	468160	446590	456888	445910
			β-Actin	662336	651488	647440	655776	656880	663168	653905
		Gray ratio value
		Groups	Aβ25-35 (20 μm)	-	+	+	+	+	+	+
			Limonin (μg/mL)	-	-	12.5	25	50	-	50
			LY294002 (20 μM)	-	-	-	-	-	+	+
		Repeat1	P-AKT/AKT	0.704534	0.129685	0.210841	0.345611	0.547717	0.0332452	0.334525
		Repeat2	P-AKT/AKT	0.761196	0.138321	0.228206	0.378925	0.563589	0.034565	0.359343
		Repeat3	P-AKT/AKT	0.633989	0.10812	0.21382	0.310048	0.524938	0.0286022	0.325321
		Mean+RSD	P-AKT/AKT	0.7±0.06	0.13±0.02	0.22±0.01	0.34±0.03	0.55±0.02	0.03±0	0.34±0.02
